# Supplementary material for: Identifying indicators of apple bud dormancy status by exposure to artificial forcing conditions
Source: Tree Physiol. 2024 Aug 31;44(10):tpae112. doi: 10.1093/treephys/tpae112 (PMC11447376; doi:10.1093/treephys/tpae112)
Supplement: Suppl_table_1_tpae112 [file suppl_table_1_tpae112.xlsx]

## Sheet: Suppl. Table 1
Summary on chill, heat, number of buds, and percentages of budbreak for 'Nicoter' and 'Topaz' in the experimental season of 2019-2020
Sampling dates				Temperature data, chill and heat									Number of buds and budbreak percentages, spur + terminal buds
													'Nicoter'				'Topaz'
Week Nr.	Date	DAFB*		Chilling hours, accumul.**	UtahCU, accumul.**	CP, accumul.**	Clock hours, accumul.**	GDH, accumul.**	t min***	t max***	GDH***		Nr. of buds on all branches	Budbreak (as nr. of buds)	% budbreak		Nr. of buds on all branches	Budbreak (as nr. of buds)	% budbreak
1	10_Sep_19	138		11	69.5	NaN	229	2390.46	6.46	26.47	1275.98		no data	no data	no data		no data	no data	no data
2	17_Sep_19	145		16	56	NaN	397	4575.61	5.38	26.61	2185.15		no data	no data	no data		no data	no data	no data
3	24_Sep_19	152		47	137	NaN	565	5919.25	1.83	22.9	1343.64		no data	no data	no data		no data	no data	no data
4	1_Oct_19	159		56	212.5	NaN	733	7639.85	5.55	23.6	1720.6		no data	no data	no data		no data	no data	no data
5	8_Oct_19	166		92	341	NaN	901	8453.92	2.26	20.92	814.069		no data	no data	no data		no data	no data	no data
6	15_Oct_19	173		111	403	NaN	1069	9918.77	4.64	26.47	1464.85		no data	no data	no data		no data	no data	no data
7	22_Oct_19	180		115	519	NaN	1237	11276.5	6.8	22.19	1357.75		no data	no data	no data		no data	no data	no data
8	29_Oct_19	187		149	624	NaN	1405	12300.4	3.7	22.1	1023.88		no data	no data	no data		no data	no data	no data
9	5_Nov_19	194		203	752.5	NaN	1573	12894.5	-0.9	18.13	594.107		no data	no data	no data		no data	no data	no data
10	12_Nov_19	201		320	836	NaN	1741	13009.3	-2.9	11.8	114.739		no data	no data	no data		no data	no data	no data
11	19_Nov_19	208		473	907.5	NaN	1909	13035.3	-1.65	8.98	26.073		no data	no data	no data		no data	no data	no data
12	26_Nov_19	215		615	969	39	2077	13066.8	-1.52	10.46	31.474		55	5	9.09091		37	4	10.8108
13	3_Dec_19	222		718	1052	44	2245	13256.6	-2.54	12.8	189.822		50	26	52		31	15	48.3871
14	10_Dec_19	229		816	1123	49	2413	13362.8	-6.14	10.77	106.194		50	49	98		32	22	68.75
15	17_Dec_19	236		933	1202	55	2581	13514.3	-2.53	13.37	151.509		49	49	100		31	30	96.7742
16	23_Dec_19	242		1041	1287.5	59	2725	13648	0.26	12.77	133.706		48	38	79.1667		25	18	72
17	30_Dec_19	249		1163	1344.5	64	2893	13676.4	-5.8	7.74	28.3654		63	62	98.4127		52	49	94.2308
18	8_Jan_20	258		1298	1397.5	71	3109	13694.1	-5.71	7.97	17.7066		54	53	98.1481		41	37	90.2439
19	14_Jan_20	264		1389	1472	75	3253	13848.8	-3.92	13.94	154.682		57	56	98.2456		42	41	97.619
20	21_Jan_20	271		1498	1547.5	79	3421	14005.1	-3.64	13.19	156.355		66	65	98.4848		39	38	97.4359
21	28_Jan_20	278		1569	1582.5	84	3589	14043.3	-6.21	10.7	38.1649		67	66	98.5075		39	37	94.8718
22	4_Feb_20	285		1631	1714	89	3757	14492.5	0.74	13.77	449.198		107	106	99.0654		58	57	98.2759
23	11_Feb_20	292		1719	1787	94	3925	14683.3	-4.6	13.7	190.796		61	55	90.1639		45	45	100
24	18_Feb_20	299		1824	1880.5	100	4093	14997.4	-1.6	18.69	314.125		86	85	98.8372		48	44	91.6667
25	3_Mar_20	313		2053	2074	110	4429	15505.1	-0.1	14.99	507.647		51	51	100		40	38	95
Summary on chill, heat, number of buds, and percentages of budbreak for 'Nicoter' and 'Topaz' in the experimental season of 2021-2022
Sampling dates				Temperature data, chill and heat									Number of buds and budbreak percentages, spur + terminal buds								Number of buds and budbreak percentages, terminal buds								Number of buds and budbreak percentages, spur buds								Number of buds and budbreak percentages, lateral buds
													'Nicoter'				'Topaz'				'Nicoter'				'Topaz'				'Nicoter'				'Topaz'				'Nicoter'				'Topaz'
Week Nr.	Date	DAFB*		Chilling hours, accumul.**	UtahCU, accumul.**	CP, accumul.**	Clock hours, accumul.**	GDH, accumul.**	t min***	t max***	GDH***		Nr. of buds on all branches	Budbreak (as nr. of buds)	% budbreak		Nr. of buds on all branches	Budbreak (as nr. of buds)	% budbreak		Nr. of buds on all branches	Budbreak (as nr. of buds)	% budbreak		Nr. of buds on all branches	Budbreak (as nr. of buds)	% budbreak		Nr. of buds on all branches	Budbreak (as nr. of buds)	% budbreak		Nr. of buds on all branches	Budbreak (as nr. of buds)	% budbreak		Nr. of buds on all branches	Budbreak (as nr. of buds)	% budbreak		Nr. of buds on all branches	Budbreak (as nr. of buds)	% budbreak
1	16_June_21	47		NaN	NaN	NaN	NaN	NaN	9.18	28.8	NaN		72	4	5.55556		40	0	0		6	0	0		3	0	0		66	4	6.06061		37	0	0		no data	no data	no data		no data	no data	no data
2	23_June_21	54		NaN	NaN	NaN	NaN	NaN	13.8	32.53	NaN		85	10	11.7647		50	5	10		11	0	0		7	0	0		74	10	13.5135		43	5	11.6279		no data	no data	no data		no data	no data	no data
3	30_June_21	61		NaN	NaN	NaN	NaN	NaN	13.3	27.78	NaN		96	17	17.7083		55	8	14.5455		11	0	0		16	0	0		85	17	20		39	8	20.5128		no data	no data	no data		no data	no data	no data
4	8_July_21	69		NaN	NaN	NaN	NaN	NaN	9.81	25.46	NaN		76	13	17.1053		54	14	25.9259		18	0	0		18	0	0		58	13	22.4138		36	14	38.8889		no data	no data	no data		no data	no data	no data
5	14_July_21	75		NaN	NaN	NaN	NaN	NaN	9.74	26.6	NaN		81	7	8.64198		68	13	19.1176		18	0	0		23	0	0		63	7	11.1111		45	13	28.8889		no data	no data	no data		no data	no data	no data
6	21_July_21	82		NaN	NaN	NaN	NaN	NaN	11.42	25.86	NaN		83	21	25.3012		62	14	22.5806		11	0	0		26	0	0		72	21	29.1667		36	14	38.8889		no data	no data	no data		no data	no data	no data
7	28_July_21	89		NaN	NaN	NaN	NaN	NaN	11.47	28.3	NaN		86	15	17.4419		60	10	16.6667		16	0	0		24	0	0		70	15	21.4286		36	10	27.7778		no data	no data	no data		no data	no data	no data
8	9_Aug_21	101		NaN	NaN	NaN	NaN	NaN	8.44	26.82	NaN		97	16	16.4948		69	14	20.2899		23	0	0		34	0	0		74	16	21.6216		35	14	40		no data	no data	no data		no data	no data	no data
9	25_Aug_21	117		NaN	NaN	NaN	NaN	NaN	7.38	30.35	NaN		91	17	18.6813		61	18	29.5082		25	0	0		29	0	0		66	17	25.7576		32	18	56.25		no data	no data	no data		no data	no data	no data
10	8_Sep_21	131		2	-0.5	0	181	2026.94	6.42	25.5	2026.94		82	3	3.65854		74	14	18.9189		19	0	0		31	0	0		63	3	4.7619		43	14	32.5581		no data	no data	no data		no data	no data	no data
11	22_Sep_21	145		16	34.5	2	517	6082.94	3.86	26.4	4056		81	1	1.23457		73	11	15.0685		21	0	0		34	0	0		60	1	1.66667		39	11	28.2051		no data	no data	no data		no data	no data	no data
12	6_Oct_21	159		51	181	6	853	9109.29	2.33	25.55	3026.34		96	2	2.08333		70	0	0		33	0	0		37	0	0		63	2	3.1746		33	0	0		278	0	0		427	0	0
13	13_Oct_21	166		102	306.5	11	1021	9679.87	-0.98	15.33	570.583		71	0	0		92	0	0		26	0	0		32	0	0		45	0	0		60	0	0		250	0	0		306	0	0
14	20_Oct_21	173		189	409.5	16	1189	10176.5	-0.18	20.62	496.637		108	0	0		75	2	2.66667		27	0	0		43	1	2.32558		81	0	0		32	1	3.125		293	0	0		455	0	0
15	27_Oct_21	180		263	499.5	20	1357	10795.4	-1.76	21.34	618.939		97	0	0		68	0	0		22	0	0		31	0	0		75	0	0		37	0	0		222	0	0		348	0	0
16	4_Nov_21	188		370	616.5	26	1549	11264.4	0.35	20	468.975		116	6	5.17241		76	1	1.31579		36	1	2.77778		31	0	0		80	5	6.25		45	1	2.22222		322	8	2.48447		317	0	0
17	11_Nov_21	195		468	683	31	1717	11341.1	-2.8	10.48	76.6801		105	1	0.952381		76	1	1.31579		32	0	0		42	0	0		73	1	1.36986		34	1	2.94118		246	0	0		413	0	0
18	17_Nov_21	201		573	752	35	1861	11413.8	-1.6	9.5	72.6937		115	11	9.56522		77	1	1.2987		24	1	4.16667		38	0	0		91	10	10.989		39	1	2.5641		240	8	3.33333		350	1	0.285714
19	24_Nov_21	208		711	815.5	40	2029	11433.7	-5.5	8.4	19.9101		96	19	19.7917		87	9	10.3448		16	1	6.25		47	6	12.766		80	18	22.5		40	3	7.5		160	15	9.375		461	1	0.21692
20	1_Dec_21	215		820	841.5	45	2197	11441.2	-2.3	8.73	7.53529		111	46	41.4414		83	28	33.7349		28	15	53.5714		27	16	59.2593		83	31	37.3494		56	12	21.4286		235	69	29.3617		296	4	1.35135
21	8_Dec_21	222		959	892.5	49	2365	11467.6	-0.99	8.59	26.3395		97	45	46.3918		80	56	70		20	12	60		36	36	100		77	33	42.8571		44	20	45.4545		240	54	22.5		427	66	15.4567
22	15_Dec_21	229		1113	955	54	2533	11477.2	-2.41	6.99	9.63395		129	82	63.5659		89	55	61.7978		29	18	62.069		38	39	100		100	64	64		51	16	31.3725		268	125	46.6418		400	33	8.25
23	22_Dec_21	236		1238	989.5	57	2701	11482.5	-7.67	6.72	5.26798		106	70	66.0377		104	70	67.3077		21	15	71.4286		42	39	92.8571		85	55	64.7059		62	31	50		212	99	46.6981		464	46	9.91379
24	29_Dec_21	243		1328	1089.5	64	2869	11627.3	-5.85	10.74	144.835		120	91	75.8333		83	61	73.494		24	20	83.3333		36	39	100		96	71	73.9583		47	22	46.8085		224	121	54.0179		345	59	17.1014
25	4_Jan_22	249		1355	1211	68	3013	12191.9	0.24	15.7	564.576		92	75	81.5217		85	66	77.6471		22	17	77.2727		32	27	84.375		70	58	82.8571		53	39	73.5849		254	104	40.9449		381	50	13.1234
26	12_Jan_22	257		1507	1249	72	3205	12205.6	-4.9	11.23	13.7556		96	89	92.7083		75	62	82.6667		25	22	88		28	30	100		71	67	94.3662		47	32	68.0851		273	156	57.1429		292	54	18.4932
27	19_Jan_22	264		1599	1287	77	3373	12210.8	-4.9	7.72	5.16829		119	109	91.5966		85	79	92.9412		25	29	100		30	25	83.3333		94	80	85.1064		55	54	98.1818		295	139	47.1186		356	56	15.7303
28	26_Jan_22	271		1715	1317	81	3541	12212.8	-3.89	6.17	1.99806		108	94	87.037		67	62	92.5373		17	17	100		21	21	100		91	77	84.6154		46	41	89.1304		216	109	50.463		222	25	11.2613
29	9_Feb_22	285		2000	1449	92	3877	12284.7	-2.85	10.14	71.9062		97	94	96.9072		80	74	92.5		25	25	100		24	24	100		72	69	95.8333		56	50	89.2857		276	160	57.971		281	40	14.2349
30	23_Feb_22	299		2201	1647.5	102	4213	12755.6	-4.7	14.98	470.91		88	90	100		68	65	95.5882		27	28	100		25	22	88		61	62	100		43	43	100		239	128	53.5565		314	51	16.242
31	9_Mar_22	313		2393	1753.5	112	4549	12898.2	-4.8	12.47	142.597		66	62	93.9394		63	64	100		12	10	83.3333		8	8	100		54	52	96.2963		55	56	100		129	85	65.8915		92	45	48.913
