# Supplementary material for: Identifying indicators of apple bud dormancy status by exposure to artificial forcing conditions
Source: Tree Physiol. 2024 Aug 31;44(10):tpae112. doi: 10.1093/treephys/tpae112 (PMC11447376; doi:10.1093/treephys/tpae112)
Supplement: Suppl_table_2_tpae112 [file suppl_table_2_tpae112.xlsx]

## Sheet: Suppl. Table 2 
Mean and median temperature in the experimental season of 2019-2020
Week Nr.	Date	Mean temperature*	Median temperature*
1	10_Sep_19	13.7934	13.33
2	17_Sep_19	16.6549	15.795
3	24_Sep_19	12.2052	12.655
4	1_Oct_19	14.1836	14.465
5	8_Oct_19	10.0624	10.25
6	15_Oct_19	13.262	12.28
7	22_Oct_19	12.8266	12.06
8	29_Oct_19	11.0388	9.58
9	5_Nov_19	8.69744	8.6
10	12_Nov_19	4.32405	4.09
11	19_Nov_19	3.25363	3.05
12	26_Nov_19	2.94857	3.035
13	3_Dec_19	4.40208	3.3
14	10_Dec_19	3.19881	4.61
15	17_Dec_19	4.19435	3.555
16	23_Dec_19	5.5169	5.43
17	30_Dec_19	2.13444	3.005
18	8_Jan_20	1.53458	1.3
19	14_Jan_20	4.66194	5.055
20	21_Jan_20	4.10417	3.8
21	28_Jan_20	0.536429	-0.175
22	4_Feb_20	7.50214	7.97
23	11_Feb_20	3.56798	2.71
24	18_Feb_20	6.02702	5.19
25	25_Feb_20	6.74815	6.25
26	3_Mar_20	4.81554	4.5
Mean and median temperature in the experimental season of 2021-2022
Week Nr.	Date	Mean temperature*	Median temperature*
1	9_June_21	17.1498	16.43
2	16_June_21	19.404	19.805
3	23_June_21	22.7571	22.79
4	30_June_21	18.4741	17.3
5	8_July_21	16.796	15.915
6	14_July_21	17.3867	16.91
7	21_July_21	18.5426	18.485
8	28_July_21	19.5648	19.175
9	4_Aug_21	16.9422	16.44
10	9_Aug_21	16.0914	15.605
11	16_Aug_21	20.3471	19.96
12	25_Aug_21	16.4076	15.955
13	1_Sep_21	13.5008	13.475
14	8_Sep_21	15.8133	14.485
15	14_Sep_21	17.9355	17.325
16	22_Sep_21	14.2645	15.055
17	29_Sep_21	14.4313	14.425
18	6_Oct_21	12.1598	11.77
19	13_Oct_21	8.50417	8.56
20	20_Oct_21	7.63524	6.82
21	27_Oct_21	7.75458	6.88
22	4_Nov_21	7.04578	6.325
23	11_Nov_21	3.2378	3.455
24	17_Nov_21	4.44187	4.71
25	24_Nov_21	2.82077	3.245
26	1_Dec_21	1.02631	0.745
27	8_Dec_21	2.37649	1.725
28	15_Dec_21	2.7797	2.65
29	22_Dec_21	0.84619	1.18
30	29_Dec_21	4.97875	6.53
31	4_Jan_22	9.29236	9.755
32	12_Jan_22	1.15349	1.185
33	19_Jan_22	0.39625	0.955
34	26_Jan_22	0.909345	1.15
35	2_Feb_22	2.26982	2.165
36	9_Feb_22	4.32702	4.585
37	16_Feb_22	4.24708	4.45
38	23_Feb_22	7.13161	6.775
39	2_Mar_22	2.8728	2.43
40	9_Mar_22	1.34196	1.07
